# Supplementary material for: Avenanthramides: Unique Bioactive Substances of Oat Grain in the Context of Cultivar, Cropping System, Weather Conditions and Other Grain Parameters
Source: Plants (Basel). 2021 Nov 17;10(11):2485. doi: 10.3390/plants10112485 (PMC8624809; doi:10.3390/plants10112485)
Supplement: Supplementary file 1 [file plants-10-02485-s001.zip › plants-1409821-supplementary/Table S1 and S2.xlsx]

## Sheet: Table S1
		Table S1: Average contents of individula 8 avenanthramides (AVN) including their total concentartions (Ʃ AVNs) in oat garin depending on factors of cultivar, year, locality and cropping system
		Cultivar	Locality	Cropping system	Year	N	AVN 2p (mg . kg-1)	AVN 2f (mg . kg-1)	AVN 2c (mg . kg-1)	AVN 2pd (mg . kg-1)	AVN 3p (mg . kg-1)	AVN 3f (mg . kg-1)	AVN 2fd (mg . kg-1)	AVN 5f (mg . kg-1)	Ʃ AVN (mg . kg-1)
		Kertag	CB	CONV	2018	4	18.7204	46.3762	11.8157	3.73888	1.16089	12.3723	14.6487	4.65286	113.486
		Kertag	CB	CONV	2019	4	39.6178	81.1506	25.8976	6.78155	3.05397	24.4926	18.8583	6.18397	206.036
		Kertag	CB	CONV	2020	4	41.1973	118.227	24.2133	5.18667	4.03639	42.2265	1.13934	13.02	249.246
		Kertag	CB	ORG	2018	4	19.5992	43.5154	10.395	4.31225	1.43199	13.8233	16.3572	4.58539	114.02
		Kertag	CB	ORG	2019	4	13.2098	23.3972	11.2249	2.2507	0.593335	4.86876	3.25601	1.94383	60.7445
		Kertag	CB	ORG	2020	4	43.1886	145.098	18.9308	9.58592	5.33964	53.5573	1.64612	10.4221	287.769
		Kertag	PR	CONV	2018	4	11.7595	25.1432	4.88031	1.61847	0.488581	4.5	5.30981	1.78781	55.4877
		Kertag	PR	CONV	2019	4	8.00753	17.0467	7.92004	1.69477	0.591282	5.09639	3.84965	1.45291	45.6593
		Kertag	PR	CONV	2020	4	6.63339	24.1621	6.35302	1.49024	0.686647	8.04694	2.35879	2.48682	52.2179
		Kertag	PR	ORG	2018	4	13.0812	24.7605	5.58947	1.85446	0.4919	4.28331	5.02556	1.61248	56.6989
		Kertag	PR	ORG	2019	4	11.3	20.3137	11.8209	2.18088	0.509134	4.43704	4.05654	1.64669	56.265
		Kertag	PR	ORG	2020	4	16.6517	46.2529	11.6144	3.2964	1.75799	14.5724	11.5936	4.5518	110.291
		Korok	CB	CONV	2018	4	13.3938	25.7673	10.5875	3.84678	0.785764	7.12135	8.48116	2.66204	72.6457
		Korok	CB	CONV	2019	4	21.6063	43.2707	20.9088	5.50515	2.564	18.5126	12.4788	3.86389	128.71
		Korok	CB	CONV	2020	4	38.3358	111.853	27.0453	10.2203	5.33341	55.7983	2.28318	12.317	263.186
		Korok	CB	ORG	2018	4	9.35602	18.9355	9.35472	3.01265	0.51697	5.04644	6.02304	2.02994	54.2753
		Korok	CB	ORG	2019	4	8.08407	13.6522	8.39638	1.56059	0.262292	3.36413	3.15906	1.15795	39.6366
		Korok	CB	ORG	2020	4	18.9981	59.6258	14.4086	2.99463	2.36787	28.2915	1.80033	5.27867	133.765
		Korok	PR	CONV	2018	4	15.1784	25.7597	4.31274	2.3019	0.677	6.44858	7.64727	1.94803	64.2736
		Korok	PR	CONV	2019	4	6.76934	11.7387	8.8961	2.42006	0.243821	3.36	3.11058	1.25139	37.79
		Korok	PR	CONV	2020	4	4.34679	13.5891	3.52006	0.968118	0.230511	4.00042	3.41668	1.26699	31.3387
		Korok	PR	ORG	2018	4	12.8054	20.4826	5.67485	2.07232	0.367413	3.06348	3.64673	1.39738	49.5102
		Korok	PR	ORG	2019	4	6.08105	12.1117	7.72611	1.55782	0.31434	4.48874	3.19085	1.34901	36.8197
		Korok	PR	ORG	2020	4	13.3201	42.8498	11.9629	5.46129	1.75476	19.9861	7.39709	4.71046	107.442
		Patrik	CB	CONV	2018	4	28.4969	50.9743	24.3964	4.49508	0.709541	6.50046	7.73156	2.67516	125.979
		Patrik	CB	CONV	2019	4	52.8543	101.379	54.7585	6.78512	2.15823	16.6824	16.0174	5.43898	256.074
		Patrik	CB	CONV	2020	4	44.8265	98.1941	40.8353	5.12139	1.1473	11.9849	1.88079	4.74487	208.735
		Patrik	CB	ORG	2018	4	42.6523	91.5781	33.4348	8.62779	1.54313	16.0153	19.042	6.36076	219.254
		Patrik	CB	ORG	2019	4	22.7112	45.8275	19.1988	2.44598	0.584328	6.09185	5.12999	2.17565	104.165
		Patrik	CB	ORG	2020	4	41.6032	95.6105	26.9724	6.89165	1.47323	14.7118	2.63405	4.73265	194.63
		Patrik	PR	CONV	2018	4	13.476	23.1827	8.87308	1.51698	0.23564	2.47465	2.93776	1.2059	53.9027
		Patrik	PR	CONV	2019	4	9.57724	15.7156	9.03682	1.85314	0.204551	2.67626	2.38023	0.591138	42.035
		Patrik	PR	CONV	2020	4	7.883	19.0524	4.66413	1.01822	0.340091	3.24456	4.10585	0.664736	40.973
		Patrik	PR	ORG	2018	4	15.2526	31.4414	8.5603	2.14205	0.35318	3.84647	4.55968	1.61085	67.7665
		Patrik	PR	ORG	2019	4	12.1398	23.7557	12.521	1.61879	0.167024	3.29606	2.53948	1.36831	57.4062
		Patrik	PR	ORG	2020	4	23.7178	56.7719	15.6298	2.77884	0.538094	5.58393	2.00939	2.15401	109.184
		Raven	CB	CONV	2018	4	17.7122	46.0792	15.3047	3.44843	0.522681	6.30928	7.55047	3.88353	100.81
		Raven	CB	CONV	2019	4	27.4695	70.5307	25.4774	5.53376	1.20873	13.0486	26.6278	6.64424	176.541
		Raven	CB	CONV	2020	4	40.5826	120.34	28.4752	7.88115	1.57893	19.5008	2.09967	13.3179	233.776
		Raven	CB	ORG	2018	4	21.4741	50.483	25.1651	5.15122	0.481551	5.65345	6.74505	5.67996	120.834
		Raven	CB	ORG	2019	4	12.6073	31.5243	12.1854	2.16964	0.280758	3.86724	8.90268	2.7898	74.3271
		Raven	CB	ORG	2020	4	22.676	78.3256	14.3992	3.46421	1.54265	20.6135	2.62058	8.12374	151.765
		Raven	PR	CONV	2018	4	10.5418	24.0661	12.4913	1.58051	0.198636	2.11236	2.52647	1.75956	55.2767
		Raven	PR	CONV	2019	4	11.9261	28.0601	16.0518	2.81048	0.157468	2.67909	9.27318	2.26977	73.2281
		Raven	PR	CONV	2020	4	6.91797	26.0472	6.84181	1.91466	0.203371	2.47389	4.86209	2.1902	51.4512
		Raven	PR	ORG	2018	4	13.428	29.8863	13.9485	1.64515	0.144487	1.59145	1.8913	2.059	64.5942
		Raven	PR	ORG	2019	4	13.1785	29.7646	14.4309	3.55639	0.231073	3.72392	10.7314	2.38772	78.0045
		Raven	PR	ORG	2020	4	15.5222	48.8338	14.8916	2.75676	0.308807	5.43988	1.80361	5.17079	94.7275
		Seldon	CB	CONV	2018	4	21.7268	40.6394	15.2175	3.61999	0.833245	8.05032	9.57673	4.19249	103.857
		Seldon	CB	CONV	2019	4	42.7443	68.278	37.5378	6.68802	1.8089	18.1902	19.3552	5.96607	200.568
		Seldon	CB	CONV	2020	4	86.3486	174.894	72.6427	19.1584	3.12789	31.345	1.92295	17.9188	407.358
		Seldon	CB	ORG	2018	4	16.7959	30.1995	16.9927	3.39716	0.499703	5.3045	6.33544	2.96159	82.4865
		Seldon	CB	ORG	2019	4	13.5466	24.5398	9.86284	2.0176	0.538271	5.66193	5.83814	2.37206	64.3772
		Seldon	CB	ORG	2020	4	39.0578	101.62	27.1125	4.28951	2.08757	22.7909	1.68679	9.49281	208.138
		Seldon	PR	CONV	2018	4	15.8649	26.6645	6.94144	1.81916	0.368585	3.47881	4.1308	1.59084	60.859
		Seldon	PR	CONV	2019	4	6.36335	8.79376	7.60952	1.08821	0.0547376	1.13188	2.90604	0.590241	28.5377
		Seldon	PR	CONV	2020	4	16.4672	34.4407	12.3917	3.35915	0.305244	3.45329	3.63775	2.42338	76.4783
		Seldon	PR	ORG	2018	4	16.314	25.7878	12.2759	1.93094	0.291605	2.84931	3.38615	1.58095	64.4166
		Seldon	PR	ORG	2019	4	5.51533	7.81523	8.0872	0.835513	0.0523859	0.698978	1.6754	0.539856	25.2199
		Seldon	PR	ORG	2020	4	14.5124	34.1506	13.6371	2.28604	0.379759	4.66525	2.12475	3.14428	74.9002
		CB: locality České Budějovice; PR: locality Prague Uhříněves; CONV: conventional; ORG: organic

## Sheet: Table S2
Table S2: Average contents of the next 10 grain parameters of oats depending on factors of cultivar, year, locality and cropping system
Cultivar	Locality	Cropping system	Year	N	YLD (t . ha-1)	TGW (g)	CP (%)	AVE (%)	GLU (%)	G12 (mg . kg-1)	ST (%)	ß-GLU (%)	FT (%)	ASH (%)
Kertag	CB	CONV	2018	4	8.0025	32.8	15.35	2.61365	2.80793	6.73	64.56	3.9675	5.47	2.22
Kertag	CB	CONV	2019	4	5.9825	32.175	17.3	2.47924	2.43944	3.9825	62.1	4.185	4.31	2.33
Kertag	CB	CONV	2020	4	3.015	33.105	14.83	2.16135	2.28817	8.30356	62.15	4.9949	4.08	2.25
Kertag	CB	ORG	2018	4	2.4125	30.5	16.115	2.73013	2.66502	4.64333	64.06	3.68333	5.53	2.24
Kertag	CB	ORG	2019	4	2.3525	31.2025	15.68	2.21841	2.0183	5.575	62.64	3.6125	4.56	2.46
Kertag	CB	ORG	2020	4	3.7325	34.2	12.89	1.87895	1.54835	15.4228	64.61	5.19865	4.22	2.11
Kertag	PR	CONV	2018	4	5.53	35.9	16.5325	2.64152	2.66537	5.7225	62.9	3.7875	5.43	2.05
Kertag	PR	CONV	2019	4	6.04	25.425	18.7075	3.23761	3.41216	20.2025	58.96	4.4525	4.89	2.5225
Kertag	PR	CONV	2020	4	9.36	35.63	14.9825	2.41355	2.18814	18.5387	61.72	4.2171	4.55	2.22
Kertag	PR	ORG	2018	4	4.5	33.0725	16.83	2.44418	2.59317	6.01	62.76	3.8075	4.7775	2.16
Kertag	PR	ORG	2019	4	6.15	24.03	18.3075	3.50947	3.14662	18.3775	59.29	4.665	4.82	2.4
Kertag	PR	ORG	2020	4	6.45	38.6	12.67	1.6278	1.60031	2.95864	66.345	4.27553	4.6	2.13
Korok	CB	CONV	2018	4	6.4475	33.5	17.6775	3.05606	3.21864	4.8325	62.78	3.84	4.635	2.27
Korok	CB	CONV	2019	4	5.0175	33.4	18.9275	2.55254	2.35267	2.3775	58.3275	4.32	4.37	2.6575
Korok	CB	CONV	2020	4	2.525	34.4	16.39	2.39192	2.65096	12.2572	58.02	5.46673	4.075	2.3
Korok	CB	ORG	2018	4	2.9525	32	17.675	3.19613	2.53086	6.9975	62.91	3.92	4.2	2.33
Korok	CB	ORG	2019	4	2.6275	32.5	16.9	2.41336	2.33901	4.045	64.015	4.2325	4.6	2.29
Korok	CB	ORG	2020	4	3.07	35.5	14.1475	2.20502	1.85773	13.1474	63.115	4.64312	4.18	2.2
Korok	PR	CONV	2018	4	5.51	35.9475	18.57	2.57084	2.15257	6.15	61.7625	4.035	5.22	2.09
Korok	PR	CONV	2019	4	5.83	26.0875	20.0225	3.16128	3.02603	17.7925	57.28	4.215	4.29	2.63
Korok	PR	CONV	2020	4	8.06	36.01	17.26	3.09669	2.2182	15.4285	57.33	4.9173	4.21	2.24
Korok	PR	ORG	2018	4	4.2775	32.55	19.2075	2.13398	2.55407	4.6275	60.45	4.295	4.9525	2.3125
Korok	PR	ORG	2019	4	5.45	24.46	20.12	3.26062	3.36287	17.5275	55.08	4.1475	4.5075	2.78
Korok	PR	ORG	2020	4	5.5	38.2	13.6575	2.07097	1.74687	18.5124	64.1925	3.9437	4.38	2.17
Patrik	CB	CONV	2018	4	6.445	26.5	14.3325	2.29124	2.7834	39.87	64.81	3.3975	5.85	2.06
Patrik	CB	CONV	2019	4	3.1575	29.39	17.73	2.8335	2.60682	4.74	61.5075	3.74	4.76	2.28
Patrik	CB	CONV	2020	4	1.575	29.06	16.24	2.51763	2.41847	12.6212	58.17	4.09415	4.65	2.19
Patrik	CB	ORG	2018	4	2.6375	25.2	14.84	2.51991	2.92195	31.0475	64.385	3.0425	4.85	2.11
Patrik	CB	ORG	2019	4	2.0375	24.77	15.6	2.20488	2.1479	4.795	62.2	3.9275	4.71	2.35
Patrik	CB	ORG	2020	4	1.6675	27.14	14.3075	2.25111	1.70072	14.4533	63.09	4.09475	4.71	2.13
Patrik	PR	CONV	2018	4	3.97	28.04	17.08	2.91127	3.12364	9.375	61.27	3.75	6.88	1.97
Patrik	PR	CONV	2019	4	2.58	20.82	18.61	3.4808	3.21693	25.8525	57.64	4.2425	5.1125	2.49
Patrik	PR	CONV	2020	4	6.32	28.68	15.55	2.93617	2.40382	2.94715	59.1725	3.88392	5.29	2.13
Patrik	PR	ORG	2018	4	2.21	26.49	17.25	2.79803	2.56309	7.6325	61.13	3.4825	6.115	2.06
Patrik	PR	ORG	2019	4	2.54	21.76	17.825	2.91011	3.32022	24.82	55.72	4.6425	5.09	2.4
Patrik	PR	ORG	2020	4	3.93	29.14	12.54	1.95036	1.89542	2.75248	66.88	3.90912	5.42	2.11
Raven	CB	CONV	2018	4	7.3525	35.425	15.83	2.62666	2.93126	8.1625	64.6	3.4425	4.39	2.2
Raven	CB	CONV	2019	4	5.43	34.6	17.89	3.02618	2.55015	4.745	61.11	3.2275	4.585	2.43
Raven	CB	CONV	2020	4	2.5625	33.6	15.92	2.38431	2.40083	9.00311	59.115	3.94652	4.29	2.2
Raven	CB	ORG	2018	4	2.4525	33.4975	15.995	2.80419	2.81409	7.125	63.87	3.06	4.76	2.23
Raven	CB	ORG	2019	4	2.68	34	16.4	2.52456	2.14188	4.135	61.8	3.1675	5.03	2.52
Raven	CB	ORG	2020	4	4.1475	34	13.34	2.11122	1.91829	12.9705	64.68	4.36845	4.38	2.0925
Raven	PR	CONV	2018	4	5.34	34.62	17.69	3.16067	2.93159	4.935	62.61	3.0475	4.66	2.06
Raven	PR	CONV	2019	4	4.97	24.2925	19.11	3.52184	3.21142	20.075	60.2975	3.58	4.1	2.38
Raven	PR	CONV	2020	4	7.68	35.785	16.065	2.81381	2.25874	2.63794	58.6525	3.68328	4.4225	2.15
Raven	PR	ORG	2018	4	3.99	30.26	17.9525	2.45797	2.91171	5.45	62.075	3.6	7.4	2.17
Raven	PR	ORG	2019	4	5.4525	22.98	18.34	2.86761	3.53239	18.3975	61.6825	3.2	4.75	2.19
Raven	PR	ORG	2020	4	5.81	28.02	13.19	2.20588	1.62423	2.40891	65.12	3.70105	4.65	2.12
Seldon	CB	CONV	2018	4	8.395	33.9	16.04	2.67979	3.11009	11.15	64.47	4.1525	5.17	2.16
Seldon	CB	CONV	2019	4	5.6325	33	17.62	2.61445	2.56308	4.245	60.35	4.145	4.54	2.49
Seldon	CB	CONV	2020	4	3.435	30	15.29	2.14067	2.19584	17.1529	60.08	5.18778	4.195	2.15
Seldon	CB	ORG	2018	4	3.27	32	15.77	2.53652	2.93865	10.81	64.24	4.145	5.39	2.14
Seldon	CB	ORG	2019	4	3.78	32.3	16.48	2.2951	2.27793	8.18	59.98	4.6775	4.3275	2.6
Seldon	CB	ORG	2020	4	4.98	31.3	12.77	1.88107	1.5556	16.0635	65.98	5.681	4.24	2.1
Seldon	PR	CONV	2018	4	6.06	36.6	17.17	2.78585	3.1806	9.5175	63.09	4.4325	4.75	2.02
Seldon	PR	CONV	2019	4	5.56	25.21	19.185	3.35888	3.2349	35.165	57.09	4.745	4.5525	2.57
Seldon	PR	CONV	2020	4	8.21	36.8075	15.6	2.2896	2.10841	3.2889	59.23	5.31725	4.18	2.175
Seldon	PR	ORG	2018	4	4.8	30.66	17.22	2.85179	2.93234	12.715	62.1	4.5725	5.8	2.13
Seldon	PR	ORG	2019	4	5.56	26.0675	18.22	2.86326	3.04363	20.9325	59.31	4.74	4.49	2.34
Seldon	PR	ORG	2020	4	6.11	38.41	12.5	1.5388	1.6707	3.37437	66.995	4.64463	4.2	2.09
CP: crude protein; ST: starch; FT: fat; ß-GLU: ß-D-glucan; AVE: avenin protein fraction, GLU: glutelin protein fraction; G12: immunoreactive avenin peptides; ASH: ash; TGW: thousand grain weight; YLD: yield; CB: locality České Budějovice; PR: locality Prague Uhříněves; CONV: conventional; ORG: organic
